# Supplementary material for: New Data for Nebivolol after In Silico PK Study: Focus on Young Patients and Dosage Regimen
Source: Pharmaceutics. 2022 Sep 9;14(9):1911. doi: 10.3390/pharmaceutics14091911 (PMC9502491; doi:10.3390/pharmaceutics14091911)
Supplement: Supplementary file 1 [file pharmaceutics-14-01911-s001.zip]

Archive with 1 entries (1 files):
- pharmaceutics-1826001-supplementary.pdf
